# Supplementary material for: Error and anomaly detection for intra-participant time-series data
Source: Int Biomech. 2017 Jul 10;4(1):28–35. doi: 10.1080/23335432.2017.1348913 (PMC7857460; doi:10.1080/23335432.2017.1348913)
Supplement: TBBE_1348913_Supplementary_material.xlsx [file TBBE_A_1348913_SM3948.xlsx]

## Sheet: TBBE_1348913_Supplementary_mate
-2.902	-3.4574	-3.3206	-2.5629	-3.8423	-2.6408	-2.722	-2.0991	-1.7177	-1.7521	-0.78141	-1.5506	-1.0216	-3.4392	-1.6374	-2.4432	-1.9244	-0.94032	-2.0426	-1.4654	-1.6835	-2.0641	-2.2004	-1.8032	-2.2032	-2.2245	-2.3291	-2.4657	-1.7143	-2.1364	-1.9519	-1.8892	-2.0866	-0.70864	-1.2459	-2.5289	-1.1817	-1.2961	-1.6531	-2.1242	-2.1916	-2.6078
-2.6868	-3.4091	-3.7107	-3.102	-3.9513	-2.8425	-2.0175	-2.5568	-1.9296	-1.9913	-0.96808	-1.7462	-0.33864	-3.3018	-1.6253	-2.4888	-1.4876	-0.40438	-2.143	-1.5432	-1.1785	-2.3953	-2.1929	-1.8733	-1.7526	-2.4842	-2.7306	-2.4284	-1.3827	-2.0036	-1.8292	-2.1115	-1.6543	0.34706	-0.75178	-2.3298	-1.0753	-0.90426	-1.6522	-2.6182	-2.689	-2.7461
-1.9686	-2.8913	-4.012	-3.6444	-3.9421	-2.8433	-0.60533	-2.6958	-1.8282	-2.2516	-0.94873	-1.6931	1.016	-2.6268	-1.0756	-2.0179	-0.38422	0.69384	-1.8008	-1.1308	-0.040106	-2.3695	-1.7558	-1.5729	-0.61182	-2.7306	-3.0792	-1.9033	-0.43773	-1.3123	-1.074	-1.8867	-0.52739	2.0955	0.35764	-1.4964	-0.47827	0.025703	-1.1969	-2.9295	-3.1884	-2.4532
-0.55832	-1.6882	-4.0578	-4.0453	-3.6498	-2.4048	1.5299	-2.2763	-1.2038	-2.4294	-0.51373	-1.1782	3.056	-1.2136	0.21045	-0.83156	1.419	2.4123	-0.77506	-0.015859	1.7269	-1.7302	-0.69717	-0.66171	1.2713	-2.809	-3.1812	-0.67202	1.2434	0.14601	0.44603	-0.96666	1.3621	4.414	2.1191	0.1023	0.79771	1.6044	-0.10615	-2.8246	-3.5166	-1.4873
1.557	0.26636	-3.6266	-4.1114	-2.8831	-1.2937	4.1139	-1.0993	0.070848	-2.3631	0.52607	0.003336	5.5076	0.94733	2.2298	1.1144	3.704	4.5802	1.0264	1.8149	3.8675	-0.29712	1.0333	0.98719	3.6839	-2.5039	-2.8049	1.3033	3.5214	2.3912	2.6094	0.74932	3.7941	6.8762	4.2859	2.3434	2.7545	3.7109	1.6076	-2.0643	-3.4447	0.26347
4.0723	2.7529	-2.5157	-3.6348	-1.5117	0.57395	6.6039	0.87456	1.9257	-1.8673	2.2323	1.8955	7.8313	3.55	4.6601	3.5761	6.0076	6.7684	3.3971	4.0563	5.906	1.8893	3.2185	3.2301	6.1396	-1.592	-1.7635	3.7565	5.9482	5.1107	4.9847	3.0739	6.2628	8.8631	6.3449	4.8029	5.0897	5.9419	3.6503	-0.52499	-2.7398	2.629
6.4129	5.2755	-0.66707	-2.4497	0.42097	2.9949	8.3843	3.3906	4.0353	-0.79233	4.4307	4.2476	9.4128	6.0108	6.9146	6.0173	7.7679	8.4122	5.8221	6.1358	7.3036	4.4774	5.3802	5.603	8.0302	0.063893	-0.037872	6.1467	7.9012	7.6901	6.9526	5.5202	8.1444	9.816	7.7096	6.8786	7.2441	7.7157	5.5116	1.6685	-1.2492	5.124
7.9551	7.2313	1.7054	-0.53634	2.6209	5.4531	9.0173	5.8862	5.8847	0.87651	6.6864	6.5176	9.8294	7.6887	8.3595	7.781	8.5441	9.0351	7.6521	7.4339	7.6798	6.8611	6.9404	7.4635	8.87	2.3696	2.1247	7.8502	8.8351	9.4428	7.956	7.4572	8.9489	9.4981	7.9798	8.0167	8.6114	8.5021	6.6599	4.0976	0.97074	7.0954
8.3025	8.1549	4.1042	1.8686	4.5916	7.289	8.4149	7.6815	6.9574	2.9126	8.4205	8.0692	9.0312	8.1631	8.5959	8.367	8.1874	8.4649	8.3768	7.5663	6.9789	8.3924	7.4611	8.2684	8.5002	4.9123	4.2364	8.4219	8.5217	9.9114	7.7506	8.3595	8.5201	8.0709	7.1165	7.9336	8.8099	8.0806	6.7701	6.1519	3.5578	7.9896
7.443	7.897	5.9054	4.2662	5.8188	7.983	6.832	8.286	6.9584	4.832	9.145	8.4548	7.3067	7.3931	7.6323	7.6626	6.8681	6.8855	7.8493	6.5493	5.4472	8.6676	6.8296	7.8291	7.1106	7.0548	5.7314	7.7726	7.1193	9.0563	6.4835	8.0228	7.0612	5.9332	5.3949	6.7197	7.8441	6.6229	5.8511	7.2645	5.91	7.5936
5.6853	6.6375	6.631	6.0378	5.9893	7.3942	4.6861	7.6208	5.9348	6.0605	8.6854	7.6108	5.0732	5.6774	5.8062	5.9516	4.9423	4.6837	6.3084	4.7241	3.4445	7.7107	5.2723	6.3613	5.0735	8.1918	6.1962	6.1606	5.0251	7.2183	4.5397	6.6189	4.9724	3.4944	3.2008	4.7377	6.0373	4.529	4.1825	7.1626	7.4096	6.1022
3.4425	4.7367	6.1722	6.715	5.1244	5.7872	2.3465	5.9861	4.1974	6.2196	7.239	5.8264	2.6851	3.4483	3.5399	3.6901	2.7601	2.2411	4.1802	2.5137	1.2758	5.8897	3.184	4.2904	2.7524	8.0448	5.5454	4.0004	2.6444	4.8661	2.31	4.5464	2.6367	1.0458	0.85562	2.3967	3.8019	2.1954	2.1172	5.971	7.6946	3.9448
1.054	2.5466	4.7853	6.2079	3.5101	3.6124	0.046669	3.8229	2.1147	5.3119	5.2043	3.5314	0.37118	1.07	1.166	1.2742	0.563	-0.1753	1.8541	0.24081	-0.85939	3.6506	0.92587	2.0127	0.41089	6.7741	4.0148	1.6608	0.25886	2.3744	0.063825	2.2091	0.31247	-1.2498	-1.4344	-4.66e-05	1.466	-0.10436	-0.063446	4.0743	6.8089	1.5379
-1.2657	0.31512	2.8744	4.7905	1.4987	1.2618	-2.1053	1.5001	-0.029344	3.6405	2.9525	1.0935	-1.759	-1.2397	-1.1182	-1.0499	-1.5231	-2.4238	-0.42022	-1.9234	-2.8599	1.3339	-1.2642	-0.21628	-1.8028	4.8046	1.9851	-0.61569	-1.9878	-0.030789	-2.0603	-0.10673	-1.8729	-3.3299	-3.568	-2.287	-0.77415	-2.2373	-2.1808	1.8777	5.1061	-0.83602
-3.4192	-1.8222	0.78145	2.8674	-0.6321	-1.0187	-4.0896	-0.76222	-2.0733	1.5881	0.72318	-1.2618	-3.6951	-3.395	-3.2385	-3.1805	-3.4632	-4.4694	-2.5358	-3.9339	-4.7084	-0.86941	-3.278	-2.2846	-3.8416	2.5573	-0.20838	-2.7135	-4.057	-2.2498	-4.0256	-2.2553	-3.8911	-5.2009	-5.5286	-4.4117	-2.8413	-4.1875	-4.1537	-0.33592	3.0048	-3.0317
-5.3992	-3.8214	-1.28	0.77545	-2.7149	-3.1188	-5.9256	-2.8839	-3.9677	-0.5442	-1.3714	-3.4388	-5.4748	-5.3902	-5.1978	-5.1201	-5.2666	-6.3428	-4.4872	-5.8069	-6.4218	-2.8944	-5.1076	-4.1868	-5.712	0.3139	-2.3539	-4.6195	-5.9616	-4.2794	-5.8464	-4.2056	-5.7572	-6.8924	-7.3356	-6.3812	-4.7318	-5.9915	-5.9763	-2.4273	0.82706	-5.0204
-7.224	-5.6895	-3.2189	-1.2858	-4.6851	-5.0308	-7.6262	-4.8628	-5.7328	-2.5901	-3.3112	-5.4374	-7.1283	-7.2408	-7.0092	-6.903	-6.9414	-8.082	-6.3047	-7.5484	-7.9986	-4.7565	-6.7915	-5.9496	-7.4185	-1.7935	-4.3599	-6.375	-7.7117	-6.1481	-7.5278	-5.9848	-7.4775	-8.4183	-8.9991	-8.2018	-6.4574	-7.6643	-7.666	-4.3656	-1.247	-6.8396
-8.8861	-7.4312	-5.0347	-3.2448	-6.5366	-6.793	-9.1762	-6.6997	-7.3944	-4.5118	-5.1217	-7.3004	-8.6562	-8.9402	-8.6591	-8.5393	-8.4746	-9.6948	-7.991	-9.1381	-9.413	-6.4848	-8.3589	-7.5687	-8.9407	-3.745	-6.2206	-8.0117	-9.2901	-7.8554	-9.0412	-7.6181	-9.0326	-9.7679	-10.503	-9.851	-8.0103	-9.1807	-9.2199	-6.1744	-3.1699	-8.5218
-10.355	-9.025	-6.7477	-5.0994	-8.2612	-8.4295	-10.539	-8.3699	-8.9415	-6.3458	-6.8198	-9.0471	-10.027	-10.457	-10.114	-10.012	-9.8309	-11.155	-9.5106	-10.546	-10.632	-8.0734	-9.8032	-9.0096	-10.246	-5.5645	-7.9579	-9.5207	-10.661	-9.3648	-10.34	-9.1033	-10.383	-10.906	-11.812	-11.289	-9.36	-10.503	-10.61	-7.8707	-4.9613	-10.06
-11.598	-10.43	-8.3392	-6.8371	-9.8262	-9.9245	-11.665	-9.8257	-10.336	-8.1224	-8.3849	-10.647	-11.184	-11.755	-11.336	-11.287	-10.959	-12.415	-10.812	-11.73	-11.625	-9.4828	-11.091	-10.229	-11.295	-7.2517	-9.573	-10.864	-11.781	-10.618	-11.376	-10.409	-11.476	-11.776	-12.883	-12.472	-10.459	-11.593	-11.802	-9.4345	-6.6303	-11.407
-12.579	-11.596	-9.7508	-8.4117	-11.187	-11.232	-12.506	-10.999	-11.529	-9.8202	-9.7631	-12.045	-12.058	-12.799	-12.287	-12.315	-11.797	-13.428	-11.846	-12.633	-12.349	-10.664	-12.179	-11.181	-12.045	-8.7635	-11.039	-11.99	-12.602	-11.551	-12.102	-11.486	-12.245	-12.32	-13.667	-13.355	-11.249	-12.407	-12.752	-10.817	-8.1486	-12.484
-13.248	-12.466	-10.915	-9.7681	-12.302	-12.294	-13.015	-11.819	-12.466	-11.373	-10.884	-13.185	-12.585	-13.545	-12.92	-13.036	-12.291	-14.153	-12.563	-13.19	-12.756	-11.565	-13.019	-11.821	-12.46	-10.047	-12.318	-12.849	-13.081	-12.109	-12.473	-12.278	-12.639	-12.498	-14.115	-13.894	-11.675	-12.897	-13.406	-11.964	-9.4687	-13.208
-13.542	-12.984	-11.773	-10.853	-13.123	-13.043	-13.162	-12.238	-13.081	-12.699	-11.681	-14.006	-12.726	-13.949	-13.188	-13.39	-12.414	-14.559	-12.916	-13.351	-12.806	-12.134	-13.561	-12.1	-12.519	-11.057	-13.368	-13.397	-13.196	-12.268	-12.462	-12.731	-12.635	-12.296	-14.204	-14.067	-11.703	-13.024	-13.71	-12.821	-10.539	-13.53
-13.468	-13.11	-12.272	-11.613	-13.596	-13.426	-12.937	-12.248	-13.321	-13.724	-12.114	-14.464	-12.49	-13.99	-13.061	-13.341	-12.172	-14.634	-12.876	-13.106	-12.49	-12.325	-13.76	-11.983	-12.214	-11.744	-14.144	-13.597	-12.952	-12.039	-12.069	-12.82	-12.24	-11.73	-13.934	-13.876	-11.336	-12.775	-13.645	-13.333	-11.302	-13.45
-12.696	-12.822	-12.379	-12.002	-13.68	-13.424	-12.347	-11.869	-13.165	-14.389	-12.187	-14.537	-11.912	-13.67	-12.538	-12.878	-11.595	-14.377	-12.448	-12.477	-11.812	-12.128	-13.601	-11.47	-11.543	-12.056	-14.593	-13.43	-12.374	-11.453	-11.308	-12.548	-11.481	-10.84	-13.32	-13.342	-10.6	-12.159	-13.223	-13.455	-11.701	-12.995
-12.024	-12.107	-12.085	-11.988	-13.355	-13.047	-11.404	-11.116	-12.617	-14.665	-11.939	-14.235	-11.033	-13.004	-11.63	-12.012	-10.704	-13.8	-11.662	-11.477	-10.764	-11.561	-13.089	-10.58	-10.509	-11.972	-14.678	-12.897	-11.484	-10.539	-10.189	-11.922	-10.385	-9.6558	-12.374	-12.484	-9.5196	-11.189	-12.472	-13.177	-11.692	-12.187
-10.698	-10.963	-11.398	-11.558	-12.635	-12.293	-10.105	-9.9881	-11.689	-14.551	-11.425	-13.58	-9.8622	-11.999	-10.354	-10.762	-9.4939	-12.912	-10.544	-10.101	-9.3253	-10.646	-12.23	-9.3117	-9.1203	-11.507	-14.393	-12.007	-10.284	-9.3008	-8.7112	-10.942	-8.9617	-8.1836	-11.085	-11.307	-8.103	-9.8697	-11.401	-12.517	-11.266	-11.033
-9.0635	-9.3916	-10.32	-10.724	-11.543	-11.143	-8.4233	-8.4613	-10.385	-14.068	-10.686	-12.59	-8.3785	-10.65	-8.7095	-9.1354	-7.9349	-11.713	-9.0932	-8.3305	-7.4569	-9.3761	-11.018	-7.6342	-7.3813	-10.696	-13.748	-10.763	-8.7515	-7.7278	-6.8625	-9.595	-7.1906	-6.3993	-9.4245	-9.7919	-6.3395	-8.1911	-9.9955	-11.497	-10.438	-9.524
-7.0945	-7.3924	-8.8279	-9.5092	-10.084	-9.5686	-6.318	-6.5127	-8.7004	-13.238	-9.711	-11.264	-6.5541	-8.9356	-6.6748	-7.1119	-5.9841	-10.187	-7.2777	-6.143	-5.1224	-7.7214	-9.4233	-5.5001	-5.2897	-9.5587	-12.748	-9.159	-6.8529	-5.7952	-4.6273	-7.8627	-5.0312	-4.2634	-7.3591	-7.9065	-4.2056	-6.1297	-8.2186	-10.126	-9.2198	-7.6304
-4.7831	-4.9779	-6.9196	-7.9163	-8.2366	-7.5406	-3.7408	-4.1285	-6.6176	-12.06	-8.4006	-9.5831	-4.3716	-6.8162	-4.2108	-4.6587	-3.6097	-8.3063	-5.0506	-3.5248	-2.3154	-5.6459	-7.412	-2.8719	-2.8332	-8.0887	-11.37	-7.1673	-4.5529	-3.4709	-1.9969	-5.7176	-2.4533	-1.7412	-4.8693	-5.6175	-1.6735	-3.6568	-6.0314	-8.3874	-7.5931	-5.3187
-2.1067	-2.1736	-4.2015	-5.9237	-5.9607	-5.0307	-0.65608	-1.3044	-4.1026	-10.518	-6.5747	-7.5179	-1.8146	-4.2436	-1.2844	-1.7553	-0.81052	-6.0281	-2.3778	-0.47704	0.93114	-3.1269	-4.96	0.25025	0.0084528	-6.2519	-9.565	-4.7406	-1.8341	-0.72809	1.0235	-3.1348	0.54391	1.1822	-1.9533	-2.9096	1.2745	-0.75588	-3.4079	-6.2479	-5.5228	-2.5765
0.96471	0.99759	-1.6243	-3.4965	-3.2102	-2.0175	2.9315	1.952	-1.1235	-8.5939	-4.1472	-5.0434	1.1442	-1.1824	2.1078	1.5895	2.3923	-3.3053	0.74139	2.9765	4.5586	-0.171	-2.062	3.8181	3.2371	-4.0038	-7.2983	-1.8356	1.3029	2.4345	4.4111	-0.10796	3.9313	4.489	1.3752	0.2086	4.6289	2.5644	-0.34764	-3.6742	-2.982	0.587
4.4417	4.5211	1.7152	-0.62102	0.034018	1.4969	6.9439	5.6044	2.3189	-6.2855	-1.1937	-2.1305	4.5153	2.363	5.9205	5.3259	5.9663	-0.12002	4.2729	6.7869	8.4799	3.1822	1.2592	7.7406	6.8161	-1.3203	-4.572	1.5515	4.8448	5.9899	8.1155	3.3418	7.652	8.1219	5.0819	3.7106	8.3373	6.2652	3.1163	-0.65334	0.026738	4.1537
8.275	8.3574	5.3874	2.671	3.742	5.473	11.216	9.5554	6.1743	-3.5936	2.1878	1.2325	8.2612	6.3209	10.045	9.3581	9.8554	3.4971	8.1532	10.87	12.555	6.8628	4.9527	11.887	10.672	1.7793	-1.4182	5.3642	8.7472	9.8798	12.049	7.1631	11.61	11.989	9.1021	7.5444	12.299	10.264	6.9155	2.7922	3.4579	8.0829
12.33	12.397	9.3597	6.3181	7.8144	9.8069	15.518	13.623	10.332	-0.51399	5.9214	5.0158	12.28	10.548	14.306	13.54	13.956	7.4634	12.275	15.093	16.594	10.762	8.9482	16.09	14.696	5.2366	2.1197	9.4921	12.908	13.993	16.089	11.261	15.667	15.979	13.326	11.616	16.374	14.419	10.946	6.5915	7.2234	12.279
16.395	16.457	13.475	10.237	12.07	14.313	19.607	17.568	14.616	2.9545	9.9119	9.1397	16.41	14.847	18.48	17.691	18.112	11.64	16.472	19.286	20.399	14.731	13.145	20.173	18.736	8.9664	5.987	13.778	17.161	18.17	20.086	15.485	19.665	19.97	17.602	15.785	20.396	18.554	15.077	10.617	11.205	16.595
20.232	20.317	17.549	14.303	16.273	18.748	23.267	21.162	18.823	6.7728	14.017	13.468	20.46	18.996	22.322	21.637	22.146	15.859	20.554	23.271	23.814	18.606	17.398	23.985	22.601	12.86	10.103	18.019	21.31	22.236	23.885	19.64	23.459	23.829	21.765	19.877	24.2	22.509	19.171	14.694	15.261	20.869
23.63	23.759	21.416	18.35	20.186	22.872	26.325	24.219	22.761	10.833	18.068	17.82	24.237	22.803	25.616	25.221	25.898	19.952	24.358	26.881	26.711	22.243	21.533	27.406	26.098	16.787	14.358	22.012	25.172	26.013	27.346	23.542	26.912	27.397	25.636	23.711	27.632	26.149	23.086	18.624	19.245	24.929
26.434	26.6	24.767	22.2	23.624	26.489	28.653	26.612	26.265	14.977	21.914	21.999	27.562	26.112	28.22	28.289	29.236	23.769	27.744	29.966	28.961	25.527	25.365	30.317	29.086	20.614	18.624	25.612	28.602	29.32	30.354	27.047	29.848	30.485	29.028	27.116	30.554	29.353	26.679	22.23	23.031	28.587
28.543	28.722	28.846	25.704	26.47	29.447	30.174	28.284	29.186	19.028	25.439	25.819	30.288	28.774	30.066	30.672	32.033	27.181	30.579	32.393	30.505	28.345	28.728	32.588	31.464	24.217	22.743	28.718	31.492	31.99	32.8	30.041	32.186	32.915	31.788	29.934	32.838	31.988	29.787	25.363	26.506	31.617
29.905	30.075	31.256	28.749	28.663	31.631	30.894	29.248	31.394	22.809	28.542	29.177	32.322	30.662	31.14	32.233	34.157	29.882	32.737	34.052	30.863	30.546	31.486	34.1	33.161	27.472	26.55	31.284	33.397	33.891	34.568	32.415	33.264	34.544	33.797	32.019	34.358	33.92	32.25	27.903	29.533	33.8
30.537	30.676	32.078	31.232	30.179	32.979	30.945	29.573	32.802	26.148	31.116	31.377	33.609	31.721	31.482	32.939	35.511	32.004	34.116	34.886	31.222	31.991	33.531	34.784	33.91	30.195	29.931	32.74	35.077	34.934	35.56	34.06	34.361	35.394	34.965	33.27	35.054	35.045	33.949	29.747	31.937	35.023
30.545	30.633	32.774	33.046	31.022	33.499	30.565	29.402	33.397	28.891	33.057	33.125	34.143	32.021	31.226	32.892	36.08	33.458	34.696	34.94	30.701	32.62	34.794	34.683	34.234	32.127	32.134	34.067	35.736	35.126	35.767	34.902	34.181	34.855	35.286	33.684	34.994	35.349	34.826	30.838	33.562	35.8
30.1	30.139	32.905	34.092	31.257	33.303	30.007	28.937	33.264	30.905	34.281	34.731	34.025	31.747	30.608	32.3	35.964	34.186	34.576	34.379	29.959	32.508	35.278	33.96	33.804	33.258	34.543	34.185	35.694	34.626	35.311	34.97	33.478	34.668	34.887	33.374	34.356	34.941	34.922	31.208	34.348	35.415
29.481	29.439	32.476	34.346	31.034	32.606	29.443	28.384	32.591	32.109	34.767	34.8	33.448	31.139	29.887	31.421	35.365	34.117	33.951	33.437	29.121	31.86	35.09	32.855	33.014	33.677	35.555	33.685	35.112	33.693	34.407	34.419	32.476	33.56	33.997	32.553	33.361	34.014	34.401	30.995	34.38	34.455
29.248	28.752	31.665	33.916	30.548	31.666	28.943	27.883	31.624	32.514	34.603	34.295	32.613	30.419	29.224	30.481	34.524	33.531	33.036	32.343	28.323	30.932	34.424	31.611	32.104	33.19	35.744	32.709	34.285	32.593	33.284	33.484	31.435	32.438	32.874	31.47	32.225	32.805	33.503	30.408	33.869	33.232
28.771	28.221	30.719	33.02	29.984	30.706	28.507	26.952	30.588	32.251	33.969	33.403	31.914	29.729	28.699	29.631	33.635	32.63	32.016	31.268	27.619	29.941	33.516	30.418	31.338	32.185	35.178	31.465	32.477	31.524	32.132	32.396	30.523	31.39	31.742	30.342	31.132	31.541	32.457	29.667	33.051	31.964
27.747	27.893	29.808	31.911	29.466	29.877	28.106	26.256	29.633	31.552	33.071	32.377	29.961	29.191	27.999	28.935	32.846	31.616	31.031	30.319	27.008	29.023	32.557	29.407	29.891	30.957	34.142	30.133	32.025	30.613	31.081	31.349	29.796	30.521	30.754	29.332	30.202	30.391	31.418	28.947	32.237	30.789
27.361	27.719	28.985	30.784	29.039	29.253	27.706	25.99	28.836	30.664	32.125	31.394	29.732	28.615	27.914	28.396	31.512	30.645	30.18	29.556	26.511	28.225	31.653	28.396	29.957	29.658	32.92	28.872	30.131	29.839	30.208	30.415	29.225	29.833	29.977	28.549	29.467	29.435	30.466	28.328	31.016	29.759
27.019	27.608	29.136	29.738	28.674	28.836	27.283	26.087	28.204	29.782	30.759	30.515	28.693	28.171	27.432	27.978	31.152	29.799	29.512	28.981	26.092	27.567	30.83	27.996	28.372	28.317	31.74	27.809	30.062	29.241	29.546	29.789	28.766	29.279	29.416	28.016	28.913	28.68	29.628	27.796	30.296	28.867
26.632	27.476	28.048	28.8	28.313	28.571	26.821	25.755	27.7	29.011	30.296	29.725	28.227	27.79	27	27.633	30.314	29.102	29.018	28.555	25.716	27.066	30.087	27.589	28.652	27.403	30.74	26.999	29.265	28.808	29.068	29.325	28.384	28.803	29.027	27.689	28.488	28.101	28.905	27.438	29.295	28.078
26.196	27.272	27.736	27.961	27.914	28.373	26.299	25.48	27.247	28.38	29.655	28.999	27.61	27.438	26.585	27.297	29.624	28.536	28.643	28.201	25.319	26.703	29.44	27.339	28.724	26.594	29.968	26.418	28.778	28.473	28.7	29.021	28.034	28.349	28.748	27.492	28.114	27.648	28.287	27.066	28.952	27.329
25.697	26.963	27.351	27.199	27.461	28.149	25.683	25.147	26.785	27.854	29.267	28.342	27.126	27.066	26.105	26.897	28.943	28.04	28.304	27.808	24.831	26.402	28.881	27.102	28.359	25.953	29.402	25.975	28.44	28.143	28.335	28.775	27.645	27.862	28.502	27.335	27.701	27.253	27.744	26.713	28.174	26.534
25.125	26.519	26.916	26.49	26.948	27.822	24.962	24.691	26.896	27.368	29.019	27.746	26.702	26.621	25.508	26.368	28.22	27.537	27.898	27.255	24.212	26.055	28.348	26.77	27.965	25.128	28.97	25.552	28.155	27.728	27.868	28.474	27.138	27.284	28.207	27.125	27.164	26.832	27.227	26.347	27.522	25.63
24.467	25.915	26.32	25.792	26.379	27.337	24.17	24.098	26.027	26.849	28.826	27.145	26.207	26.064	24.819	25.677	27.396	26.952	27.341	26.475	23.464	25.557	27.753	26.256	27.45	24.424	28.565	25.056	27.846	27.167	27.231	28.017	26.463	26.561	27.788	26.784	26.453	26.309	26.671	25.925	26.882	24.601
23.721	25.147	25.545	25.052	25.766	26.675	23.36	23.393	24.931	26.233	28.577	26.453	25.569	25.38	24.085	24.839	26.45	26.232	26.585	25.471	22.622	24.854	27.041	25.528	26.76	23.775	28.069	24.443	27.446	26.435	26.415	27.34	25.619	25.673	27.201	26.266	25.561	25.634	26.015	25.404	26.204	23.483
22.897	24.237	24.608	24.235	25.12	25.84	22.551	22.621	23.94	25.48	28.203	25.624	24.76	24.585	23.326	23.908	25.412	25.371	25.636	24.301	21.738	23.958	26.203	24.609	25.896	23.1	27.4	23.699	26.915	25.546	25.456	26.443	24.654	24.652	26.435	25.551	24.525	24.8	25.232	24.762	25.443	22.341
22.015	23.23	23.552	23.335	24.419	24.868	21.739	21.816	22.851	24.577	27.662	24.679	23.804	23.711	22.547	22.955	24.342	24.404	24.55	23.06	20.861	22.938	25.265	23.561	24.89	22.344	26.527	22.83	26.244	24.547	24.42	25.382	23.649	23.568	25.515	24.659	23.41	23.846	24.345	24.003	24.578	21.234
21.101	22.188	22.433	22.36	23.639	23.814	20.928	20.994	21.687	23.542	26.948	23.69	22.769	22.794	21.762	22.041	23.307	23.377	23.419	21.85	20.024	21.892	24.27	22.461	23.793	21.507	25.471	21.868	25.449	23.502	23.364	24.248	22.675	22.496	24.492	23.643	22.296	22.83	23.408	23.158	23.615	20.183
20.177	21.166	21.293	21.342	22.795	22.742	20.137	20.176	20.542	22.422	26.09	22.728	21.734	21.877	20.995	21.193	22.364	22.337	22.334	20.75	19.246	20.914	23.27	21.373	22.653	20.622	24.305	20.866	24.573	22.484	22.331	23.133	21.771	21.487	23.429	22.569	21.244	21.81	22.474	22.254	22.586	19.183
19.263	20.197	20.163	20.325	21.922	21.704	19.385	19.386	19.474	21.281	25.147	21.836	20.748	20.995	20.271	20.407	21.541	21.317	21.357	19.801	18.533	20.061	22.31	20.344	21.509	19.729	23.116	19.879	23.683	21.547	21.35	22.108	20.947	20.563	22.389	21.5	20.288	20.826	21.572	21.311	21.53	18.212
18.368	19.294	19.063	19.34	21.041	20.735	18.688	18.637	18.52	20.186	24.179	21.031	19.833	20.17	19.583	19.673	20.828	20.336	20.507	18.993	17.877	19.329	21.419	19.411	20.376	18.853	21.978	18.947	22.701	20.707	20.435	21.204	20.192	19.715	21.415	20.489	19.444	19.903	20.711	20.349	20.494	17.25
17.497	18.459	17.995	18.404	20.142	19.866	18.049	17.928	17.686	19.185	23.233	20.306	18.999	19.399	18.898	18.985	20.181	19.396	19.777	18.28	17.251	18.675	20.615	18.585	19.249	18.007	20.929	18.091	22.468	19.947	19.58	20.399	19.474	18.922	20.513	19.575	18.718	19.044	19.891	19.396	19.514	16.277
16.656	17.684	16.955	17.52	19.201	18.948	17.453	17.246	16.96	18.286	22.333	19.631	18.243	18.672	18.197	18.329	19.538	18.489	19.137	17.597	16.609	18.053	19.894	17.861	18.536	17.188	20.026	17.315	21.041	19.23	18.758	19.635	18.752	18.163	19.657	18.775	18.094	18.24	19.102	18.478	18.611	15.284
15.856	16.95	15.96	16.683	18.204	19	16.868	16.575	16.315	17.457	21.485	18.969	17.54	17.973	17.486	17.684	18.845	17.614	18.528	16.891	15.919	17.42	19.229	17.416	17.906	16.382	19.16	16.594	20.281	18.513	17.947	18.857	17.99	17.421	18.807	18.081	17.529	17.474	18.325	17.611	17.787	14.281
15.089	16.231	15.044	15.88	17.156	17.465	16.251	15.899	15.711	16.652	20.683	18.286	16.843	17.272	16.759	17.035	18.075	16.768	17.882	16.129	15.165	16.74	18.572	16.641	16.216	15.579	18.398	15.883	20.077	17.761	17.139	18.03	17.172	16.676	17.931	17.462	16.969	16.72	17.54	16.787	17.025	13.297
14.339	15.499	14.216	15.087	16.093	16.831	15.575	15.209	15.106	15.847	19.911	17.547	16.098	16.535	16.004	16.367	17.223	15.947	17.141	15.29	14.357	15.999	17.867	15.763	15.357	14.777	17.653	15.137	19.206	16.956	16.335	17.147	16.316	15.916	17.006	16.88	16.368	15.946	16.734	15.981	16.293	12.363
13.604	14.728	13.446	14.275	15.053	16.036	14.842	14.502	14.466	15.033	19.141	16.724	15.282	15.743	15.228	15.681	16.301	15.159	16.285	14.497	13.532	15.211	17.082	14.886	14.434	13.992	16.887	14.345	18.464	16.122	15.535	16.232	15.466	15.146	16.039	16.31	15.704	15.144	15.899	15.171	15.549	11.507
12.889	13.917	12.707	13.421	14.059	15.207	14.083	13.783	13.781	14.198	18.343	15.825	14.413	14.915	14.466	15.002	15.348	14.417	15.354	13.741	12.743	14.413	16.222	13.946	13.537	13.245	16.063	13.536	16.931	15.298	14.751	15.335	14.659	14.399	15.065	15.735	14.986	14.339	15.032	14.343	14.757	10.721
12.194	13.095	11.996	12.522	13.132	14.364	13.348	13.051	13.053	13.32	17.5	14.887	13.541	14.094	13.752	14.346	14.412	13.704	14.419	13.077	12.019	13.634	15.33	12.977	12.652	12.546	15.163	12.761	16.104	14.516	13.997	14.496	13.893	13.706	14.129	15.143	14.239	13.575	14.154	13.491	13.915	9.9649
11.504	12.311	11.328	11.609	12.297	13.557	12.683	12.299	12.281	12.378	16.609	13.943	12.714	13.315	13.099	13.683	13.54	12.984	13.531	12.479	11.35	12.877	14.447	12.047	11.79	11.869	14.201	12.055	15.258	13.781	13.264	13.719	13.143	13.069	13.274	14.522	13.484	12.875	13.304	12.636	13.063	9.2035
10.805	11.588	10.705	10.721	11.556	12.826	12.093	11.513	11.457	11.388	15.672	12.996	11.954	12.583	12.481	12.971	12.755	12.239	12.696	11.903	10.704	12.13	13.589	11.199	10.954	11.16	13.212	11.417	14.504	13.064	12.544	12.978	12.393	12.469	12.511	13.859	12.719	12.221	12.504	11.821	12.233	8.4544
10.141	10.897	10.115	9.8878	10.879	12.174	11.534	10.703	10.595	10.412	14.702	12.035	11.235	11.882	11.852	12.215	12.053	11.477	11.899	11.324	10.077	11.395	12.756	10.442	10.138	10.378	12.223	10.814	13.818	12.329	11.848	12.274	11.676	11.9	11.804	13.152	11.946	11.578	11.745	11.066	11.434	7.7707
9.1562	10.187	9.5473	9.1272	10.215	11.557	10.965	9.9252	9.734	9.5279	13.715	11.078	10.423	11.122	11.185	11.468	11.42	10.731	11.159	10.755	9.5058	10.721	11.935	9.54	9.3304	9.5404	11.265	10.21	13.175	11.58	11.214	11.657	11.048	11.388	11.11	12.421	11.185	10.936	11	10.346	10.668	7.1959
8.861	9.4421	9.0117	8.4432	9.514	10.939	10.393	9.2732	8.9307	8.7728	12.729	10.172	9.8035	10.567	10.492	10.812	10.861	10.047	10.477	10.238	8.9986	10.181	11.119	9.0708	8.5358	8.7273	10.392	9.6149	12.54	10.859	10.694	11.234	10.522	10.969	10.444	11.701	10.474	10.341	10.265	9.6341	9.9424	6.7036
8.4476	8.7143	8.5441	7.8166	8.7483	10.331	9.8507	8.7756	8.2435	8.127	11.762	9.3714	9.3523	10.051	9.822	10.298	10.413	9.4354	9.7324	9.7937	8.6897	9.762	10.314	8.5582	7.797	8.029	9.6781	9.0513	11.898	10.224	10.257	11.13	10.131	10.641	9.8626	11.038	9.8543	9.8665	9.5723	8.9557	9.2814	5.9788
7.2737	8.0702	8.1606	7.2134	7.9261	9.7795	9.3323	8.5215	7.7126	7.5105	10.846	8.712	8.8631	9.6396	9.2019	9.5497	10.063	8.7705	9.1661	9.3945	7.8722	9.4338	9.5296	8.2411	7.1692	7.4904	9.211	8.6263	11.272	9.7006	9.6207	9.9463	9.4522	10.464	9.3615	10.463	9.3429	9.4905	8.9802	8.3699	8.7137	5.1915
7.6471	7.4071	7.9509	6.6036	7.0873	9.2807	8.9516	7.0447	7.3426	7.1017	10.028	7.9443	8.499	9.2772	8.6369	9.0167	9.3367	7.8612	8.1863	9.0196	7.7346	8.1659	8.7642	6.7972	6.6728	7.0911	8.9093	7.5646	10.686	9.0444	8.4746	8.8239	9.3618	9.4488	8.4351	9.9791	8.9162	9.0781	8.5373	7.9098	8.2449	5.0808
6.4222	6.8033	6.814	5.9859	6.2842	8.7972	8.4271	7.213	7.1003	6.6324	9.3553	7.4134	7.1924	8.8832	8.1504	9.0465	8.1985	7.6749	7.8606	8.5879	7.0851	8.5715	8.1319	6.4931	6.2638	6.6973	8.1598	7.1391	10.18	8.8056	8.6519	10.595	8.9335	9.6643	7.107	9.562	8.518	8.4528	8.1751	7.5383	7.8169	4.5905
6.2351	6.4858	7.0584	5.3574	5.5729	7.7648	8.0475	7.0984	6.9279	6.1849	8.8397	7.1603	6.8226	8.4301	7.7618	8.5741	8.7424	7.0836	7.8038	8.147	7.366	8.2702	7.4883	6.6249	5.6005	6.5535	7.958	6.595	9.0147	8.4596	8.01	9.5443	8.5662	9.0693	7.5723	9.18	8.1028	8.3939	7.6163	7.1784	7.4055	4.2731
5.6896	6.3461	6.4097	4.7883	5.0001	7.6199	7.6981	6.5771	6.7582	5.7809	7.9153	6.7639	6.8117	7.9482	7.447	8.1386	8.0855	6.5746	7.3586	7.6996	6.8382	7.8618	6.8069	5.9947	4.9557	6.2632	5.9092	6.8181	8.3586	8.1214	7.4728	8.7393	8.2166	8.5919	6.8247	8.8058	7.6655	7.8888	7.1292	6.7915	6.6235	3.9809
5.1576	5.9422	5.9221	3.6606	4.5769	7.0523	7.3747	6.1311	6.536	5.4329	7.1005	6.46	6.2095	7.4635	7.1521	7.6664	7.5571	6.1255	7.0492	7.2477	6.4186	7.4646	6.3116	5.5231	4.9389	5.9285	6.9118	6.3321	8.1053	7.8034	7.0125	8.0367	7.8642	8.1223	6.2396	8.4292	7.2294	7.3904	7.114	6.378	6.3984	3.6268
4.6658	5.5647	5.4851	3.5385	4.2486	6.4386	7.0282	5.7272	6.2307	5.1289	7.2054	6.1556	5.7017	6.9839	6.8293	7.1532	7.0529	5.7166	6.7528	6.7736	5.9933	7.0658	5.8598	5.1124	4.4719	5.5122	5.6754	5.9965	7.3772	7.4816	6.6236	7.475	7.4697	7.6844	5.707	8.0477	6.8156	6.895	6.7497	5.9421	5.874	3.1671
4.2268	5.1344	5.0543	3.0048	3.9258	5.7992	6.5944	5.314	5.8343	4.8477	6.6474	5.791	5.1871	6.5081	6.449	6.6001	6.5738	5.3092	6.3952	6.2603	5.5544	6.6176	5.4339	4.6918	4.0542	5.0639	4.9617	5.6673	6.7821	7.0965	6.254	6.9915	6.9969	7.2571	5.2285	7.6508	6.4157	6.3767	6.3883	5.4888	5.4261	2.6018
3.7857	4.6366	4.5839	2.6228	3.5502	5.1379	6.0373	4.8688	5.3512	4.5636	6.2608	5.3417	4.6401	6.0263	5.9985	6.0168	6.0883	4.8772	5.9405	5.7045	5.0889	6.0983	5.0006	4.2282	3.6323	4.5842	4.3915	5.3044	6.2425	6.6154	5.8654	6.5118	6.4339	6.8062	4.7564	7.2221	5.998	5.8224	6.0145	5.0235	5.0011	1.9561
3.31	4.0906	4.0483	2.2475	3.1099	4.4533	5.3645	4.3874	4.8012	4.2558	5.8902	4.814	4.0617	5.5221	5.4796	5.4188	5.5796	4.411	5.3849	5.1156	4.5972	5.5058	4.5326	3.7168	3.2103	4.0815	3.9142	4.8689	5.7194	6.0403	5.4413	5.9892	5.7964	6.3003	4.2543	6.7465	5.5371	5.2314	5.5984	4.5484	4.573	1.2687
2.7896	3.5291	3.457	1.8273	2.6227	3.7612	4.6179	3.8807	4.2089	3.9178	5.4829	4.2277	3.4639	4.9826	4.9048	4.8222	5.0375	3.9165	4.7508	4.51	4.0943	4.8518	4.0155	3.1732	2.782	3.5608	3.4614	4.3473	5.1865	5.4015	4.984	5.4086	5.1141	5.7276	3.7073	6.2133	5.0316	4.6165	5.1354	4.0678	4.1209	0.58525
2.2337	2.9794	2.8405	1.343	2.1135	3.0834	3.8562	3.366	3.6727	3.5565	5.0045	3.6093	2.8635	4.4088	4.2934	4.2383	4.4555	3.4059	4.0736	3.9105	3.6029	4.1601	3.4465	2.6204	2.3446	3.0245	2.9931	3.7559	4.6337	4.7414	4.5026	4.783	4.4186	5.097	3.1285	5.621	4.4941	3.9968	4.6293	3.5847	3.633	-0.051419
1.6619	2.4565	2.2358	0.7934	1.603	2.4412	3.1304	2.8591	3.0514	3.1787	4.454	2.9884	2.2678	3.8234	3.6727	3.6698	3.836	2.8884	3.3933	3.3367	3.14	3.4628	2.8337	2.0789	1.9015	2.4741	2.5011	3.1345	4.0639	4.1036	4.0024	4.1433	3.737	4.4309	2.5522	4.9826	3.9383	3.3916	4.088	3.0961	3.1133	-0.60972
1.0922	1.9601	1.6739	0.19833	1.111	1.853	2.4688	2.3703	2.5112	2.779	3.8511	2.3911	1.6694	3.2602	3.0734	3.109	3.1946	2.3642	2.7421	2.794	2.7075	2.787	2.2012	1.564	1.462	1.9175	1.9989	2.5263	3.4898	3.5173	3.4824	3.5146	3.0827	3.7549	2.0086	4.3187	3.3751	2.8116	3.5236	2.5977	2.5768	-1.0743
0.53855	1.4726	1.1681	-0.40748	0.65377	1.3227	1.8808	1.8983	1.9835	2.3449	3.2236	1.8303	1.0569	2.7394	2.5177	2.5459	2.5526	1.8248	2.1389	2.2761	2.2956	2.1454	1.5816	1.0847	1.0338	1.367	1.5055	1.9578	2.93	2.982	2.9407	2.9021	2.4568	3.0873	1.5057	3.6462	2.8054	2.2571	2.9539	2.0913	2.0408	-1.4448
0.0070185	0.96696	0.71208	-0.98856	0.2337	0.83024	1.3675	1.4335	1.469	1.8794	2.6011	1.3077	0.42956	2.2555	2.0104	1.9775	1.9326	1.2668	1.5962	1.7768	1.8894	1.5391	0.99886	0.64368	0.61717	0.83292	1.0316	1.4342	2.3962	2.4786	2.3801	2.2997	1.8561	2.437	1.0338	2.9766	2.2225	1.7245	2.3982	1.5826	1.5153	-1.7397
-0.50773	0.42921	0.29413	-1.5201	-0.16048	0.35037	0.933	0.97668	0.95733	1.409	2.0076	0.8243	-0.19779	1.7917	1.5388	1.4148	1.3563	0.70888	1.1225	1.2969	1.4757	0.96627	0.46538	0.24632	0.20337	0.32454	0.57801	0.9501	1.8826	1.9889	1.8128	1.6997	1.2777	1.8117	0.58087	2.3186	1.6238	1.2121	1.8704	1.074	1.0012	-1.9944
-1.0076	-0.1285	-0.092354	-1.9907	-0.54242	-0.12975	0.57845	0.5468	0.45264	0.96885	1.456	0.38738	-0.79499	1.3395	1.0815	0.8849	0.83978	0.19216	0.7214	0.84635	1.0526	0.43178	-0.0080195	-0.097456	-0.21365	-0.14926	0.1359	0.49973	1.3709	1.5029	1.2621	1.1	0.72489	1.2237	0.1458	1.684	1.0225	0.72755	1.3716	0.56872	0.49637	-2.2414
-1.4732	-0.67417	-0.44721	-2.3981	-0.9132	-0.6119	0.2939	0.16713	-0.027638	0.58865	0.95168	0.009807	-1.3268	0.90161	0.62153	0.41461	0.38829	-0.23943	0.39227	0.43452	0.62993	-0.052264	-0.40665	-0.38508	-0.62467	-0.57638	-0.29841	0.080415	0.84532	1.0188	0.75437	0.51267	0.21347	0.68548	-0.26092	1.0947	0.44872	0.28736	0.89484	0.083605	0.0069802	-2.4889
-1.8732	-1.1746	-0.76247	-2.7477	-1.2587	-1.0948	0.061869	-0.14858	-0.46142	0.28446	0.49607	-0.29929	-1.7732	0.48465	0.15092	0.0026788	-0.0013376	-0.56475	0.12876	0.0554	0.22618	-0.47281	-0.71868	-0.63515	-1.0052	-0.93861	-0.70942	-0.30312	0.30278	0.54462	0.30793	-0.039016	-0.23661	0.20221	-0.63008	0.57816	-0.063781	-0.092717	0.43622	-0.35574	-0.45203	-2.6991
-2.1999	-1.6125	-1.0352	-3.0438	-1.5634	-1.5763	-0.14981	-0.40457	-0.82591	0.056785	0.085169	-0.55065	-2.1417	0.091552	-0.32747	-0.38539	-0.33448	-0.80336	-0.091351	-0.31828	-0.14559	-0.8293	-0.94515	-0.88828	-1.3273	-1.2213	-1.0789	-0.64514	-0.24503	0.087211	-0.075451	-0.54184	-0.61689	-0.22762	-0.97002	0.14771	-0.49194	-0.4081	-0.00010997	-0.72963	-0.87059	-2.7685
-2.4808	-1.9924	-1.2816	-3.2825	-1.8208	-2.0458	-0.38939	-0.62766	-1.1069	-0.1096	-0.29597	-0.77319	-2.4629	-0.2868	-0.8074	-0.79091	-0.61827	-1.0062	-0.30796	-0.71516	-0.49548	-1.1436	-1.1087	-1.1885	-1.5754	-1.4311	-1.4088	-0.95215	-0.77473	-0.36553	-0.41847	-1.0044	-0.92983	-0.60725	-1.3084	-0.21121	-0.83017	-0.67545	-0.41342	-1.0351	-1.2543	-2.5209
-2.7567	-2.3364	-1.5345	-3.4648	-2.0382	-2.472	-0.70954	-0.85887	-1.3088	-0.24815	-0.6602	-0.98706	-2.7706	-0.6712	-1.2895	-1.2257	-0.85624	-1.2306	-0.56485	-1.1327	-0.85613	-1.4476	-1.2547	-1.5532	-1.7572	-1.6056	-1.7207	-1.2399	-1.2635	-0.83924	-0.76584	-1.4393	-1.1655	-0.93684	-1.6746	-0.52974	-1.088	-0.93129	-0.82022	-1.2936	-1.6238	-1.7389
-3.0476	-2.6747	-1.8343	-3.6091	-2.2418	-2.7908	-1.1447	-1.1376	-1.4597	-0.40371	-1.0087	-1.1661	-3.0754	-1.0711	-1.7712	-1.6432	-1.0306	-1.5115	-0.8873	-1.5146	-1.2632	-1.7576	-1.4317	-1.9367	-1.9053	-1.8015	-2.0325	-1.5081	-1.6905	-1.3333	-1.1583	-1.8286	-1.2678	-1.1978	-2.0651	-0.82648	-1.2743	-1.2083	-1.251	-1.5548	-2.0001	-0.2683
-3.3219	-3.0332	-2.2173	-3.743	-2.4626	-2.8888	-1.6808	-1.4699	-1.6089	-0.60569	-1.3342	-1.2007	-3.3356	-1.4448	-2.2098	-1.9208	-1.0734	-1.8304	-1.2446	-1.7345	-1.7205	-2.0474	-1.6493	-2.2044	-2.0668	-2.0693	-2.3207	-1.701	-2.0145	-1.7695	-1.5887	-2.0845	-1.1107	-1.3231	-2.4048	-1.0762	-1.3584	-1.4922	-1.7314	-1.8791	-2.3727	1.8175
